# Supplementary material for: The metazoan parasite communities of the shoal flounder (Syacium gunteri) as bioindicators of chemical contamination in the southern Gulf of Mexico
Source: Parasit Vectors. 2014 Nov 27;7:541. doi: 10.1186/s13071-014-0541-3 (PMC4271329; doi:10.1186/s13071-014-0541-3)
Supplement: Additional file 1: — Environmental variables of sediments and water from the sampling sites in the Gulf of Mexico. Codes are as follows: BPM/APM = ratio of PAHBPM and PAHAPM, PAHAPM = polycyclic aromatic hydrocarbons of high molecular weight (4–5 benzene rings), PAHBPM = polycyclic aromatic hydrocarbons of low molecular weight (2–3 benzene rings), PAHTOT = total polycyclic aromatic hydrocarbons, PCNM2, PCNM15, PCNM 21 and PCNM58K correspond to spatial variables acting at the spatial scales of 2, 15, 21 and 58 km respectively, UCM = unresolved complex mixture. [file 13071_2014_541_MOESM1_ESM.xlsx]

## Sheet: S1
Sampling site number	Code given by PEMEX to the sampling site	latitude	longitude	Number of fish per sampling site	Hysterothylacium sp.	Pseudoterranova decipiens	Anisakis typica	Spirocamallanus halitropus	Capillariidae gen. sp.	Oncomegas wageneri	Stephanostomum sp.	Serrasentis sagittifer	Caligus pomacentrus	Tetraphyllidea gen. sp.	Kotorella pronosoma	Nybelinia sp.	Lecitochirium sp.	Water depth	Total depth	Temperature	Salinity	Oxygen	pHA	Conductivity	Oxygen saturation	Alkalinity	Carbon Dioxide	Nitrate	Nitrite	Ammonium	Phosphate	Silicate	Sigma-T	Carbon	Organic matter	Sand	Silt	Clay	Porosity	pHS	Redox	Total phosphorus	Total nitrogen	PAHBPM	PAHAPM	BPM/APM	PAHTOT	Aliphatic hydrocarbons	UCM
					Numer of parasites per sampling site (NPSS)	NPSS	NPSS	NPSS	NPSS	NPSS	NPSS	NPSS	NPSS	NPSS	NPSS	NPSS	NPSS	m	m	°C	UPS	mg/L		µMhos/cm	%	meq/L	mmol/l	µMolar	µMolar	µMolar	µMolar	µMolar	Kg/m3	%	%	%	%	%	%		mV	micromol/g	micromol/g	µg/g	µg/g	µg/g	µg/g	µg/g	µg/g
1	99-18	19.0637	-91	6	8	0	0	0	0	581	0	1	0	0	0	0	0	10	20	28	36	5	8	54208	79	2	2	2	0	0.2142	0.18920000000000001	17.456	23	0.4356534802203299	0.78417626439659383	51	14	35	0.50640168163577315	7.6	-163	2.3041	30	0.38648302535397439	0.34793637646044717	1	0.73441940181442145	0.21440191027031885	23
2	2	18	-92	10	73	13	0	0	0	812	5	0	0	0	0	0	0	8	20.07	28	36	5	8	53386	79	2	2	2	0	0.2142	0.18920000000000001	17.456	23	0.75968222442899747	1	20	25	55	0.46593406593406639	7.59	-127	6	97	0.31594578817986696	0.4709125346926441	0.67092244292473324	0.78685832287251101	0	5
3	11	18	-92	7	11	38	0	0	0	57	3	0	0	0	176	1	0	20	28.47	25	36	5	8	53986.4	78	2	2	0.20449999999999999	7	0.73	0.1709	16	24.31	1	2	47	30	23	0.4558463705790759	7.72	-138	6	73	0.62974219090170758	0.34232427163331863	1	0.97206646253502615	0.45270741618036381	4
4	16	18	-92	4	10	42	0	0	0	31	1	0	0	0	30	0	0	20	28.47	25	36	5	8	53986.4	78	2	2	0.20449999999999999	7	0.73	0.1709	16	24.31	1	2	47	30	23	0.4558463705790759	7.72	-138	6	73	0.62974219090170758	0.34232427163331863	1	0.97206646253502615	0.45270741618036381	4
5	89-20	19	-92	10	24	0	0	0	5	235	6	0	0	0	0	0	0	50	62	23	36	4	8.23	54043	67	2	2	1	0.47939999999999999	1.3409	7	8	24	1	2	81	11	8	0.636113830896055	7.58	-163	5	123	0.20388754027540315	0.91775336452625511	0.22215940377472768	1	0.36005585736441426	26
6	102-33	19	-91.5	1	3	0	0	0	0	13	0	1	0	0	0	0	0	20	32.24	29	36	3	8.16	54313	55	2	2	1.4801	0.36149999999999999	1.3806	3	10.962	23.273	1	3	65	10	25	0.57963089542036894	7.59	-150	2	30	0.37166021498125346	0.75384487181105109	0.49301949098409326	1	0	19
7	81-13	18.754	-93	11	22	0	0	1	1	583	4	0	0	0	0	0	0	30	38	23	36	2	8	54146	43	2	2	3.7079	0.8306	0.49990000000000001	0.2258	20.544	24.895	1	3	49	17	34	0.56859913348462965	7.54	-226	5	143	0.38821968423517744	0.76315060678612445	0.50870651321381621	1	0	20
8	41-17	19.0013	-95	10	2	1	0	0	0	65	2	0	0	0	0	0	0	98.7	165.34	18	36.3889	3	8	53789.3	46	2	2	15.738	3	1.8	0.59809999999999997	7.8247	26	0.60121765601217569	1	53	18	29	0.57253220289048568	7.59	-174	6	50	0.43158248995780035	0.87667974655767322	0.49229207319141399	1	0.27748316695847491	6
9	89-17	18	-92	9	54	0	0	0	0	182	0	1	0	0	0	0	0	20	32	24	36	3	8.16	54154	55	2	2	1.4801	0.36149999999999999	1.3806	3	10.962	24	1	2	78	8	14	0.57625082967224017	7.53	-164	5	102	0.1594731095819818	1	0.13836389637562629	1	0.43470517912678658	18
10	97-17	18	-92	3	2	0	0	0	0	123	0	0	0	0	0	0	0	10	22.1	29.2928	36	5	8.24	54306	83	2	2	1	7	1.2378	2	15.222	23	1	2	54	5	41	0.5284789576219705	7.76	-79	5	42	0.21384015654462366	1	0.1916969937736758	1	4	5
11	105-25	19	-91	4	4	0	0	0	0	47	1	8	0	0	0	0	0	20	30.3	29	36	5	8.31	54490	83	2	2	0.3296	0	1	6	11.682	23	1	3	65	9	26	0.55356576527052448	7.92	109	5	42	0.42531955517537023	1	0.36183410633934598	1	0.19750955443154372	6
12	97-16	18	-92	6	1	0	0	0	0	564	20	0	0	0	0	0	0	10	18.55	29.0913	36	5	8.24	54167	82	2	2	0.36320000000000002	2	0.90449999999999997	5	16	23	0.83375062593890881	1	62	7	31	0.52608894403448014	7.66	-146	5	59	0.27264243245160918	1	0.17372899193280908	1	0	21
13	91-17	18.9996	-92	6	9	0	0	0	0	233	1	0	0	0	0	0	0	20	26.83	24.7333	36	5	8.27	53856	81	2	2	0.31740000000000002	0	0.127	6	16.956	24.663	1	3	79	9	12	0.57206033917361576	7.46	-219	5	107	0.93735360275900381	1	0.7557888580538239	2	0	11
14	33-25	19	-95	10	6	1	0	0	0	363	74	0	0	0	0	0	0	100	191.01	19	36	3	8.07	53912	47	2	2	9	0	3	0.5615	5	26	1	1	83	6	11	0.57635606046450816	7.45	134	5	22	0.57309873629115604	1	0.31932259804710206	2	0.28000590383979268	7
15	61-5	18	-94.25	10	50	0	0	0	0	106	14	4	1	0	0	0	0	20	27	25	36	5	8.27	53921	81	2	2	0.31740000000000002	0	0.127	6	16.956	24	0.28057553956834624	0.50503597122302324	97	2	1	0.34435518396333287	7.46	-219	4	26	6	0.41089560022258009	0.16017572624082427	0.47671110139739126	2	1
16	95-15	18	-92	9	11	0	0	0	0	306	0	0	0	0	0	0	0	10	18	29	36	5	8.24	53480	82	2	2	0.36320000000000002	2	0.90449999999999997	5	16	22	1	2	64	10	26	0.56798647822490733	7.65	72	5	76	0.26061246231336199	0.42476511583320664	0.61354488068576984	0.68537757814656863	0.45410432479357715	16
17	1	18	-92	4	30	24	0	0	0	440	0	0	0	0	0	0	0	8	20.07	28	36	5	8	53386	79	2	2	2	0	0.2142	0.18920000000000001	17.456	23	0.75968222442899747	1	20	25	55	0.46593406593406639	7.59	-127	6	97	0.31594578817986696	0.4709125346926441	0.67092244292473324	0.78685832287251101	0	5
18	81-09	18	-93.0001	11	17	0	0	1	0	543	0	0	0	0	0	0	0	8	20.07	28	36	5	8	53386	79	2	2	2	0	0.2142	0.18920000000000001	17.456	23	0.75968222442899747	1	20	25	55	0.46593406593406639	7.59	-127	6	97	0.31594578817986696	0.4709125346926441	0.67092244292473324	0.78685832287251101	0	5
19	78-11	18.6257	-93	10	56	0	0	3	0	175	71	9	2	0	0	0	5	20	28.47	25	36	5	8	53986.4	78	2	2	0.20449999999999999	7	0.73	0.1709	16	24.31	1	2	47	30	23	0.4558463705790759	7.72	-138	6	73	0.62974219090170758	0.34232427163331863	1	0.97206646253502615	0.45270741618036381	4
20	4	18	-92	11	130	66	0	0	0	360	16	0	1	0	0	1	1	20	28.47	25	36	5	8	53986.4	78	2	2	0.20449999999999999	7	0.73	0.1709	16	24.31	1	2	47	30	23	0.4558463705790759	7.72	-138	6	73	0.62974219090170758	0.34232427163331863	1	0.97206646253502615	0.45270741618036381	4
21	88-19	19	-92	11	51	0	0	4	0	330	0	0	0	0	0	0	0	50	60	25	36	4	8.23	54002	67	2	2	1	0.47939999999999999	1.3409	7	8	24	2	3	62	24	14	0.60067292367628844	7.91	-2	4	110	0.37421993259912328	0.79404840930470044	0.47128100530647088	1	1	30
22	89-21	19.2516	-92.5001	6	5	0	0	0	0	27	0	0	0	0	0	0	0	70	81.56	22	36.5032	4	8	53958	65	0.84089309322900041	0.84434552912248551	1	0.2384	1	6	5	25	1	2	90	5	5	0.60376648478524897	7.73	-30	5	86	0.25847396045497206	1	0.18136045885354274	1	0.66274505193910105	21
23	94-16	18	-92	4	1	0	0	0	0	196	0	0	0	0	0	0	0	10	18.55	29.0913	36	5	8.24	54167	82	2	2	0.36320000000000002	2	0.90449999999999997	5	16	23	0.83375062593890881	1	62	7	31	0.52608894403448014	7.66	-146	5	59	0.27264243245160918	1	0.17372899193280908	1	0	21
24	93-13	18	-92	3	1	0	0	0	0	76	0	0	0	0	0	0	0	10	13.13	29.9666	36	5.53	8.23	53470	86	2	2	2	0.70499999999999996	2.1185	0	36	22.62	1	3	54	20	26	0.54810178255544983	7.78	-180	5	91	1	0.74936307876547259	1	1	0.72002710564411665	22
25	95-18	19	-92	5	2	0	0	0	0	203	0	0	0	0	0	0	0	10	0.1111111111111111	29	36	5	8	54166	79	2	2	2	0	0.2142	0.18920000000000001	17.456	23.256	0.87723537941034435	1	31	19	50	0.51416421183193461	8.31	111	6	48	1	1	1	2	0.95663619405795197	18
26	69-9	18.375	-94	6	32	0	0	8	0	158	21	1	0	0	0	0	1	30	38	23	36	5	8.27	53969	75	2	2	6	5	0.90449999999999997	6	23.474	25	1	1	100	0	0	0.26323595350601853	8.33	211	1	60	0.55166301528209938	1	0.34439613897549881	2	9	0.72107278097971794
27	65-06	18.3	-94	2	0	0	1	1	0	0	0	0	0	0	0	0	0	20	29	25	36	5	8	53986.4	78	2	2	0.20449999999999999	7	0.73	0.1709	16	24.31	0.8264862252295796	1	100	0	0	0.3273777895855477	8.17	160	3	35	0.29129326108995746	0.50294639764750482	0.57917357088640165	0.79423965873746238	1	0.91142884122570766
28	10	18.6372	-92	3	6	28	0	0	0	0	0	0	0	0	0	44	0	20	28.47	25	36	5	8	53986.4	78	2	2	0.20449999999999999	7	0.73	0.1709	16	24.31	1	2	47	30	23	0.4558463705790759	7.72	-138	6	73	0.62974219090170758	0.34232427163331863	1	0.97206646253502615	0.45270741618036381	4
29	15	18	-92	2	0	35	0	0	0	85	0	0	0	18	1	0	0	20	28.47	25	36	5	8	53986.4	78	2	2	0.20449999999999999	7	0.73	0.1709	16	24.31	1	2	47	30	23	0.4558463705790759	7.72	-138	6	73	0.62974219090170758	0.34232427163331863	1	0.97206646253502615	0.45270741618036381	4
30	94-16	18	-92	1	0	0	0	0	0	5	0	0	0	0	0	0	0	10	20.78	29.4313	36	5	8	53760	79	2	2	2	0	0.2142	0.18920000000000001	17.456	22.95	1	3	73	7	20	0.5530434782608693	7.82	77	6.2622	68	0.23735387318158829	0.83485596487744995	0.28430517738042382	1	0.10443408228527762	4
31	96-14	18	-92	4	0	0	0	0	0	43	10	0	0	0	0	0	0	10	14.09	29.8247	36	5.53	8.23	54527	86	2	2	2	0.70499999999999996	2.1185	0	36	23.206	1	2	61	9	30	0.55090589087897301	7.9	-160	5	38	0.30326200380707163	1	0.25851179837311361	1	0.74345992692081031	16
32	57-13	18	-94	1	0	0	0	0	0	214	0	0	0	0	0	0	0	200	253.5	15	36.073	3	8.08	53322	41	1	1	0.48220000000000002	0.0385	1.1108	4	11	26	1	2	83	8	9	0.59711323878770428	7.84	-27	5	27	0.75693864044069459	1	0.56867506362729314	2	0.13116846221522785	4
33	21	18	-92	3	1	67	0	0	0	0	0	0	0	0	86	0	0	30	45	26	36	4	8	53943	73	2	2	1	0.14012499999999997	0.93548750000000047	0.14036249999999997	16	24	1	2	60.5938	15	24.4062	0.51018035693537689	7	-80.7188	5	69	0.46174782431797812	0.84406328226190741	0.75456461637403072	1	0.30008162228439739	11
[truncated: 16 more columns]
